# Supplementary material for: Targeting Mitochondrial ROS Production to Reverse the Epithelial-Mesenchymal Transition in Breast Cancer Cells
Source: Curr Issues Mol Biol. 2022 Oct 29;44(11):5277–93. doi: 10.3390/cimb44110359 (PMC9689492; doi:10.3390/cimb44110359)
Supplement: Supplementary file 1 [file cimb-44-00359-s001.zip]

Archive with 1 entries (1 files):
- cimb-1991446-supplementary.pdf
